# Supplementary material for: High-Throughput Sequencing Reveals Apple Virome Diversity and Novel Viruses in the Czech Republic
Source: Viruses. 2025 Apr 29;17(5):650. doi: 10.3390/v17050650 (PMC12115486; doi:10.3390/v17050650)
Supplement: Supplementary file 1 [file viruses-17-00650-s001.zip]

Archive with 2 entries (2 files):
- Supplementary figures S1-S11.pdf
- Suuplementary tables.xlsx
