# Supplementary material for: High-Throughput Sequencing Reveals Apple Virome Diversity and Novel Viruses in the Czech Republic
Source: Viruses. 2025 Apr 29;17(5):650. doi: 10.3390/v17050650 (PMC12115486; doi:10.3390/v17050650)
Supplement: Supplementary file 1 [file viruses-17-00650-s001.zip › Suuplementary tables.xlsx]

## Sheet: Table S1
Table S1.List of sequences used for recombination analyses
Virus	Accession numbers	Host	Country
ACLSV	MZ126477	Cherry	Canada
	MZ126478
	MZ126479
	MZ126486
	MZ126487
	MZ126488
	MZ126480	Peach
	MZ126481
	MZ126482
	MZ126485
	MZ126483	Apple
	MZ126484
	MZ126489
	MZ126490
	MZ126491
	MZ126492
	MZ126493
	MZ126494
	MZ126495
	MZ126496
	MZ126497
	MZ126498
	MZ126499
	MZ126500
	MZ126501
	MZ126502
	MZ126503
	MZ126504
	MZ126505
	MZ126506
	MZ126507
	MZ126508
	MZ126509
	MZ126510
	MZ126511
	MZ126512
	MZ126513
	MZ126514
	MZ126515
	MZ126516
	MZ126517
	MZ126518
	MZ126519
	MZ126520
	MZ126521
	MZ126522
	MZ126523
	MZ126524
	MZ126525
	MZ126526
	MZ291920	nd
	LC522976	Cherry	Australia
	LC522977
	LC522978
	LC522979
	LC522980
	LC522981	Peach
	MK368727	Apple	China
	MK368728
	MK368729
	MK368730
	MK368731
	MK368732
	MK368733
	MK368734
	MK368735
	MK368736
	MK368737
	KJ522693
	MF678819
	ON024143	Peach
	ON024144
	ON024145
	ON024146
	JN634760
	JN634761
	ON304060
	KC935954	Pyrus communis
	KC935955	Pyrus pyrifolia
	KC935956	Pyrus bretschneideri
	KU960942	Malus sp. crabapple
	MK599420	loquat
	KU870524	Hawthorn
	KU870525
	KM207212
	MK929793	Apple	Brazil
	MK929794
	MK929795
	MK929796
	OP547330
	OQ513271	Plum	India
	OQ513273
	OQ420751	Pear
	HE980332	Apple
	MN872427
	KY310574	Peach	Korea
	KY310575
	KY310576
	KY310577
	KY310578
	KX506849	Apple
	LC475152	Pyrus pyrifolia
	AB326223	Apple	Japan
	AB326224
	AB326225
	D14996
	LC533837
	LC533838
	AJ243438	Plum	Germany
	KX579122	Apple
	KX579123
	OK340218	wild apple
	OK340219
	OQ731902
	OR640150	Apple	Turkey
	OK272502	loquat	Spain
	NC_001409	Plum	France
	M58152	Plum	France
	EU223295	Peach	USA
	X99752	Wild Cherry	Hungary
	MF069041	Cherry	Czech Republic
	PV014885	Apple
	PV014886
	PV014887
	PV014888
	PV014889
	PV014890
	PV014891
	PV014892
	PV014893
	PV014894
	PV014895
	PV014896
	PV014897
	PV056521
	PV056522
	PV056523
	PV056524
	PV056525
	PV056526
Outgroup (PCLSV)	OP923917	Apricot	China
	MH084696	Peach
	NC_076631
ASPV	MZ147976	Apple	Canada
	MZ147977
	MZ147978
	MZ147979
	MZ147980
	MZ147981
	MZ147982
	MZ147983
	MZ147984
	MZ147985
	MZ147986
	MZ147987
	MZ147988
	MZ147989
	MZ147990
	MZ147991
	MZ147992
	MZ147993
	MZ147994
	MZ147995
	MZ147996
	MZ147997
	MZ147998
	MZ147999
	MZ148000
	MZ148001
	MZ148002
	MZ148003
	MZ148004
	MZ148005
	MZ148006
	MZ148007
	MZ148008
	MZ148009
	MZ148010
	MZ148011
	MZ148012
	MZ148013
	MZ148014
	MZ148015
	MZ148016
	MZ148017
	MZ148018
	MZ148019
	MZ148020
	MZ148021
	MZ148022
	MZ148023
	MZ148024
	MZ148025
	MZ148026
	MZ148027
	MZ148028
	MZ148029
	MZ148030
	MZ148031
	MZ148032
	MZ148033
	MZ148034
	MZ148035
	MZ148036
	MZ148037
	MZ148038
	MZ148039
	MZ148040
	MZ148041
	MZ148042
	MZ148043
	MZ148044
	MZ148045
	MZ148046
	MZ148047
	MZ148048
	MZ148049
	MZ148050
	MZ148051
	MZ148052
	MZ148053
	MZ148054
	MZ148055
	MZ148056
	MZ148057
	MZ148058
	MZ148059
	MZ148060
	MZ148061
	MZ148062
	MZ148063
	MZ148064
	MZ148065
	MZ148066
	MZ148067
	MZ148068
	MZ148069
	MZ148070
	MZ148071
	MZ148072
	MZ148073
	MZ148074
	MZ148075
	MZ148076
	MZ148077
	MZ148078
	MZ148079
	MZ148080
	MZ148081
	MZ148082
	MZ148083
	MZ148084
	MZ148085
	MZ148086
	MZ148087
	MZ148088
	MZ148089
	MZ148090
	MZ148091
	MZ148092
	MZ148093
	MZ148094
	MZ148095
	MZ148096
	MZ148097
	KY242757	Apple	China
	MK239268
	KY490039
	KF915809
	KJ522472
	KY702580
	KY702581
	MW561491
	MN617853	Hawthorn
	OM313385	Pyrus betulifolia
	MG763895	Pear
	KY798310
	KU308398
	JF946772
	JF946775
	MK923753	Apple	Brazil
	MK923755
	MK923756
	OP535342
	MK923754
	OQ420750	Pear	India
	OQ420754
	LM999967	Apple
	FR694186
	MN887352
	LC743847	Apple	Korea
	LC475151	Pyrus pyrifolia
	LC475150
	LC533839	Apple	Japan
	AB045371
	KF321967	Apple	Germany
	MK836301
	KF319056
	NC_003462
	OR640151	Apple	Turkey
	MW045213	loquat	Spain
	OR513893	Peach	France
	MN131073	pear	USA
	KF321966	Apple	UK
	PV014915	Apple	Czech Republic
	PV014916
	PV014917
	PV014918
AGCaV	KT835289	Quince	Italy
	OR537851	Apple	Iran
	NC_018714		Canada
	PV014919		Czech Republic
	PV014920
Outgroup (ApLV)	HQ339958	Prunus armeniaca	France
ASGV	MZ291916	Apple	Canada
	MZ291917
	MZ126527
	MZ126528
	MZ126529
	MZ126530
	MZ126531
	MZ126532
	MZ126533
	MZ126534
	MZ126535
	MZ126536
	MZ126537
	MZ126538
	MZ126539
	MZ126540
	MZ126541
	MZ126542
	MZ126543
	MK481960	Apple	China
	MK481961
	MK481962
	MK481963
	MK481964
	MK481965
	MK481966
	MK481967
	MK481968
	MK481969
	MK481970
	MK481971
	MK481972
	MK481973
	MK481974
	MK481976
	MK481977
	MK481978
	MK481979
	MK481980
	MK481981
	MK481982
	MK481983
	MK481985
	MK481986
	MK481987
	MK481988
	MK481989
	MK481990
	MK481991
	MW592374
	MW592375
	MF616381
	KX686100
	KF434636
	KU500890
	KJ579253
	JQ308181
	MK599421	Loquat
	MK599422
	OQ658829	Peony
	OQ658830
	OQ658831
	OQ658832
	OQ658833
	OQ658834
	OQ658835
	OQ658836
	OQ658837
	MT607622
	KR106996	pear
	KU947036	wild apple
	MW259059	Gynura japonica
	MK427058	Polygonatum kingianum
	KX988001	Actinidia
	KU605672	Asian pear
	KR185346
	KU198289
	JN701424
	MN495979	Citrus
	JQ765412
	KC588947
	KC588948
	ON820668
	ON820673
	MH108979
	MH108982
	MH144341
	MH144343
	MH108983
	MH108984
	ON820669
	ON820670
	ON820671
	ON820672
	ON820675
	ON820676
	ON820677
	ON820678
	ON820679
	ON820680
	ON820681
	ON820682
	ON820683
	ON820684
	ON820685
	ON820686
	ON820687
	ON820674
	ON820688
	ON820689
	OP535345	Apple	Brazil
	OP535346
	OP535347
	MK929791
	MK929792
	KX686111
	MK923757
	KX668488
	OQ420749	Pear	India
	OQ420755
	MN786531	Apple
	HE978837
	MZ127820
	LT160740
	OR514667	Cnidium officinale	Korea
	OR496511
	OR496512
	OR496513
	OR496514
	OR496515
	OR496516
	OR496517
	OR496518
	LC480456
	LC480457
	LC475148	Asian pear
	LC475149
	LC783378	apple
	LC184610	Citrus	Japan
	LC184611
	LC184612
	LC143387
	LC084659
	MH108978
	MH108985
	AB004063	Lily
	NC001749	apple
	JX080201	apple	Germany
	MW582790	ch.quinoa
	OR640152	apple	Turkey
	KY706358	Citrus	Taiwan
	JX416228
	FJ355920
	AY646511
	OQ263370	Apple	Iran
	OQ263371
	EU553489	Citrus	USA
	MH108975
	MH108976
	MH108977
	OQ718412	citrus	Laos
	PV056519	Apple	Czechia
	PV056520
	PV014898
	PV014899
	PV014900
Outgroup (BCV1)	MW328738	Breadfruit	Argentina
ApMV1	KY965059	Apple	Canada
	KY965060
	KY965061
	OR734975	Apple	India
	MN822137
	HE574162
	PV014901	Apple	Czechia
	PV014902
	PV056547
	OR537857	Apple	Iran
	NC_003464	Apple	USA
	OR879097	Wild apple	Germany
	OR477280	Rubus sp.
	MZ320192	Strawberry	USA
	MZ320193	Strawberry
	MZ320194	Strawberry
	ON165235	Rosa sp.	Mexico
	OQ674156	Rosa chinensis	China
	PQ137753	Sweet chestnut	Italy
	KY883318	Prunus	Australia
Outgroup (PNRSV)	MZ451020	Prunus	Canada
ApMV2	KY965062	Apple	Canada
	OR734976		India
	MN822138
	HE574163
	PV014903		Czechia
	PV014904
	PV056546
	OR537858		Iran
	NC_003465
	OR879098	Wild apple	Germany
	OR477281	Rubus sp.
	ON165236	Rosa sp.	Mexico
	OQ674157	Rosa chinensis	China
	PQ137752	Sweet chestnut	Italy
	KY883319	Prunus	Australia
Outgroup (PNRSV)	KY883334	Prunus armeniaca	Australia
ApMV-3	HG328282	Hazelnut	Poland
	HG328283
	HG328284
	HG328285
	HG328281	Apple
	OQ674158	Rosa chinensis	China
	AM490197	Chinese rose
	KY971020	Apple	Canada
	KY971021
	KY971019
	HE574164	Apple	India
	OR734977
	MN822139
	OR477282	Rubus sp.	Germany
	OR879099	Malus sylvestris
	PQ137751	Sweet chestnut	Italy
	ON165237	Rosa sp.	Mexico
	KY883320	Prunus	Australia
	MT303163	Apple	Ethiopia
	OR537859		Iran
	NC_003480		USA
	HG328280		Belarus
	PV056545		Czech Republic
	PV014905
	PV014906
Outgroup (PNRSV)	MH730940	Cherry	China
ARWV1-L	MF062130	Apple	Canada
	MF062136
	NC_055390
	OR525826		China
	OR525828
	MW507818
	OR525827
	OR640155		Turkey
	OK398019		Belgium
	OR889795		India
	PV014909		Czech Republic
	PV014910
	PV056532
	PV056542
	PV056544
Outgroup (ARWV2)	MF062128	Apple	Canada
ARWV1-M	MW507819	Apple	China
	OR525829
	OR525830
	OR525831
	OR889796	Apple	India
	OQ420744	Pear
	NC_055391	Apple	Canada
	MF062131
	OK398020	Apple	Belgium
	OR640156		Turkey
	MK936226		Brazil
	PV014911		Czech Republic
	PV014912
	PV056531
	PV056528
	PV056529
	MW281499	Pear	USA
Outgroup (ARWV2)	OR640158	Apple	Turkey
ARWV1-S	OR525832	Apple	China
	OR525833
	OR525834
	MF062132		Canada
	MF062138
	NC_055392
	OQ420743	Pear	India
	OR889797	Apple
	MK936225		Brazil
	OK398021		Belgium
	OR640157		Turkey
	PV014913		Czech Republic
	PV014914
	PV056530
	PV056541
	PV056543
Outgroup(GGDV)	MK728659	Grapevine	Armenia
ARWV2-S	MF062135	Apple	Canada
	NC_055535
	OP547333		Brazil
	MK936228
	OR640159		Turkey
	OR889810		India
	OK562690		Italy
	OM908475		South Africa
	MF062146		Germany
	PV014907		Czech Republic
	PV014908
	PV056539
	MN163135	Pear	China
Outgroup (ARWV1)	MK936225	Apple	Brazil
CCGaV-RNA1	NC_035759	Sweet orange	Italy
	MG764563
	OK495690	Apple
	MW334941		USA
	MH038042
	MW281502
	MK940540		Brazil
	MK940541
	OP547337
	PQ156135
	OR763051		India
	OR832286
	OR889830
	OR801698
	OR889837
	OR889811
	MZ926713		China
	OR640153		Turkey
	OR537855		Iran
	PV056535		Czech Republic
	PV056538
Outgroup (CiVA)	OM272943	Citrus sinensis	Australia
CCGaV-RNA2	MG764564	Sweet orange	Italy
	NC_035454
	OK495691	Apple
	PQ156130		Brazil
	PQ156131
	PQ156132
	OP556109
	MK940542
	OP820577
	MK940543
	OR889831		India
	OR817724
	OR832287
	OR763052
	OR889812
	OR889838
	ON593789		Hungary
	ON593790
	ON593791
	OR537856		Iran
	MZ926714		China
	MH038043		USA
	OR640154		Turkey
	PV056533
	PV056534
	PV056536		Czech Republic
	PV056537
Outgroup (CiVA)	OM272944	Citrus sinensis	Australia

## Sheet: Table S2
Table S2. Recombination analysis
Virus		Recombinant	Major parent	Minor parent	Start-End	Detected algorithms
ACLSV	Single	MF678819	KC935955	OK340218	3524-5456	RGBMCST
		PV056525	MZ126522	PV056526	14-5743	RGBT
		MZ126520	OQ731902	MZ126521	5795-7615	RGBMCST
		MZ126521	PV014894	OQ731902	5782-7614	RGBMCST
		LC522979	LC522976	KC935956	5156-5745	RGBMCT
		MZ126484	MZ126483	MZ126477	1971-2280	RGBMCS
		MZ126519	MZ126502	MK368730	6626-7362	RGBMST
		MZ126498	OQ420751	OQ731902	3514-4132	RGBMCS
		MZ126523	MZ126502	PV014889	6742-7650	RGBMST
		MZ126504	MZ126525	MZ126492	6520-7645	RGBMCS
		MZ126506	MZ126490	MZ126489	6769-7371	RGBST
		MZ126510
		MZ126513
		MK368735	MK368734	MK368736	2377-3190	RGBMCST
		PV056522	MZ126526	MZ126499	6634-7484	RBMCST
		LC522976	LC522977	MF069041	4155-4529	RGBT
		PV014891	MZ126482	MK929795	6530-7650	RGBMS
		KX579123
		MF069041	LC522980	LC522978	118-3015	RGBCT
		MZ126502	MZ126519	MZ126521	2331-2523	RGBMCT
		MZ126501	MZ126496	MK929793	434-1312	RBMCT
		OR640150	MK368727	MZ126502	1598-2030	RBCST
		MK599420	KU870524	KM207212	1702-2031	RGBMCT
	Multiple	MN872427	MZ126513	D14996	1166-2220	RGBMCS
			MZ126510	OP547330	4701-6837	RBMCST
			MZ126506	LC533837	6838-7650	RGBMCST
		MZ126490	MZ126506	MZ126500	1860-4359	RGBMCST
			MZ126513	MZ126500	5748-6182	RGBMCST
		LC475152	MZ126518	AB326224	1774-2082	RGBMCST
			MZ126518	AB326224	5804-6390	RGBMCST
		MZ126494	MZ126492	PV014894	5532-6838	RGBMCST
			MZ126516	KX579122	6850-7448	RBST
		HE980332	MZ126509	D14996	561-909	RGBMST
			MZ126525	AB326223	2413-3204	RGBMCST
		MZ126507	MZ126500	PV014895	255-630	RGBT
			MZ126500	MZ126508	3836-4400	RGBMCST
			MZ126500	MZ126504	6096-7462	RGBMCST
		MZ126497	MZ126516	MZ126526	490-2686	RGBMCST
			KX506849	OQ731902	2696-3109	RGBCST
			PV056525	OQ731902	5996-6675	RGBMCST
		D14996	MZ126510	MZ126496	6263-6823	RGBMCST
			MZ126526	OK340218	6204-7650	RBCST
		MZ126489	MF069041	MZ126506	3005-3652	RGBMST
			MZ126491	MZ126500	4840-5434	RGBMCST
			MZ126526	MZ126513	5900-6536	RGBMCST
			MZ126481	PV014889	6760-7331	RGBMS
		MZ126526	MZ126510	MZ126491	6310-6636	RGBST
			MZ126498	MZ126509	6637-7562	RBCST
		MZ126524	MZ126514	MZ126517	626-6332	MCST
			AB326223	OK340218	6895-7648	RGBMS
ASPV-AGCaV	Single	MZ148058	MZ148063	MZ148045	8210-9273	RGBMCST
		MZ148055	KY702580	MZ148049	6772-8510	RGBMCST
		MZ148031	MZ148047	MZ148087	7568- 9110	RGBCST
		MZ148072	MZ147993	KJ522472	7910- 9273	RGBMCST
		MZ148082	MZ147993	KJ522472	7910- 9273	RGBMCST
		MZ148027	MZ147993	KJ522472	7910- 9273	RGBMCST
		MZ148094	MZ147992	MZ148004	3746- 8939	RBMCST
		KF319056	OR513893	MZ148095	7550-8812	RGBMCST
		MZ148080	OR513893	MZ148095	7550-8812	RGBMCST
		MZ148073	OR513893	MZ148095	7550-8812	RGBMCST
		MZ148014	OR513893	MZ148095	7550-8812	RGBMCST
		AB045371	OR513893	MZ148095	7550-8812	RGBMCST
		MZ148087	OR513893	MZ148095	7550-8812	RGBMCST
		MZ148091	OR513893	MZ148095	7550-8812	RGBMCST
		MZ148005	OR513893	MZ148095	7550-8812	RGBMCST
		MZ148022	OR513893	MZ148095	7550-8812	RGBMCST
		MK923754	OR513893	MZ148095	7550-8812	RGBMCST
		MZ147991	OR513893	MZ148095	7550-8812	RGBMCST
		MZ148007	OR513893	MZ148095	7550-8812	RGBMCST
		MZ148062	MZ148075	MZ148066	8466- 9214	RGBMCST
		MZ148045	MZ147979	MZ148050	54- 8279	RGBMCST
		MZ147995	MZ148088	MZ148064	8098-9024	RGBMCST
		KU308398	MG763895	MZ148060	5320- 9273	RGBMCST
		MZ148063	OR513893	MZ148075	7562-8793	RGBMCST
		PV014916	OR513893	MZ148075	7562-8793	RGBMCST
		MZ148058	OR513893	MZ148075	7562-8793	RGBMCST
		KY702580	OR513893	MZ148075	7562-8793	RGBMCST
		MZ148024	MZ147993	MZ148070	7812-8890	RGBMCST
		MZ148086	NC_018714	MZ148081	8381-8998	RGBMCST
		MZ148061	NC_018714	MZ148081	8381-8998	RGBMCST
		MZ148042	NC_018714	MZ148081	8381-8998	RGBMCST
		MZ148028	NC_018714	MZ148081	8381-8998	RGBMCST
		MZ148026	NC_018714	OP535342	7754-9074	RGBMCST
		MZ148071	MZ148040	MZ148020	8846-9228	RGBMCST
		MZ148054	MZ148069	KY702581	6714-9273	RGBMCST
		MZ148064	MZ148069	KY702581	6714-9273	RGBMCST
		MZ148081	OR513893	MZ148086	7819- 8361	RGBMCST
		MZ148023	MZ148015	MZ148026	6580-7287	RGBMCST
		MZ148066	MZ148015	MZ148026	6580-7287	RGBMCST
		MZ148070	MZ148015	MZ148026	6580-7287	RGBMCST
		MZ148029	MG763895	MZ148093	6905-9273	RGBMCST
		MZ147989	MG763895	MZ148041	7514-9244	RGBMCST
		MZ148041	MG763895	MZ148073	8815-9273	RGBMCST
		MZ148011	MW045213	MZ147984	7766-8316	RGBCST
		MZ147981	OM313385	MZ148070	7294-9096	RGBCS
		MG763895	OR640151	MZ148032	6806-9235	RBMCST
		OR513893	OR640151	MZ148032	6806-9235	RBMCST
		OM313385	OR640151	MZ148032	6806-9235	RBMCST
		MZ147985	PV014919	MZ148068	1658-2700	RBMCST
		MZ148060	MZ148016	MZ148070	7816-8790	RGBMCST
		MZ148006	MZ147985	KY702581	6710-9273	RBMCST
		MZ148078	MZ148058	MN887352	7072-7340	RGBCT
		OP535342	MZ148058	MN887352	7072-7340	RGBCT
		MZ148069	MZ148042	MZ148000	3807-3972	RGBT
		MZ148036	MZ148079	MZ148086	9063-9270	RGBT
		MZ148075	MK923754	MZ148020	8968-9273	RGBT
		MZ148038	MZ148063	MZ148009	6853-7551	RBST
		MZ148072	OR640151	MZ148032	6790-7854	RBMCST
		PV014915	OR640151	MZ148032	6790-7854	RBMCST
		MZ148019	PV014917	MZ148030	4840-8048	RBMCST
		MZ147983	MZ148000	MZ148067	1662-2212	RBCST
		MZ148092	MZ148015	MZ148069	6571-7786	RBMST
		MZ148083	OR640151	MZ148086	9069-9240	RGBT
	Multiple	LM999967	KY702580	OQ420750	6635-9273	RGBMCST
			MZ147984	FR694186	4797-5489	RGBMCST
			MZ147984	FR694186	6382- 6616	RGBMST
			KY702580	MZ147993	6106-6381	GBMCS
		KY702581	MZ148000	MZ148066	6-2515	RGBMCS
			KF915809	MZ147980	2748-3944	RGBMCS
			MZ148032	MZ148066	2516-2747	RGBMCS
		KF319056	MZ147987	LC533839	770-2770	RGBMCST
			FR694186	AB045371	4722-6002	RGBCST
		KY242757	MZ148049	MZ148055	6742-8511	RGBMCST
			MZ148051	MZ147979	906-3339	RGBMCST
			LC475150	MK923753	8512-9273	RGBMCST
			MZ147993	MZ147984	40-768	RBMCS
		MW561491	MZ147992	MK923754	5684-6609	RGBMCST
			MZ148061	MZ147992	1-3532	RGBMCST
			LC743847	MZ147979	3626- 5654	RBST
		MZ147982	KY702580	MZ148049	6772-8510	RGBMCST
			MZ148055	MZ147990	8595-9002	RGBMCST
			MZ148055	MZ148044	9003-9208	RGBT
		KY490039	LC743847	MK923756	5712-7868	RGBMCST
			OM313385	MZ148083	7916-9251	RGBMCST
		MK239268	LC743847	MK923756	5712-7868	RGBMCST
			OM313385	MZ148083	7916-9251	RGBMCST
		KY702580	MZ147993	KJ522472	7910-9273	RGBMCST
			MZ147984	MZ148058	6752-7561	RGBMCST
		MZ148003	MZ147993	KJ522472	7910-9273	RGBMCST
			OR640151	MZ148032	6790-7854	RBST
		MZ148025	MZ147993	KJ522472	7910- 9273	RGBMCST
			MZ148038	MZ148009	6797-7909	RGBCS
		MZ148047	MZ148060	MZ148052	7782-9273	RGBMCST
			MZ148060	MZ148054	2602-2822	RGBMCST
			MZ148060	MZ148054	879-1156	RGBMCST
			MZ148060	MZ148054	2936-3084	RGBST
			MZ148060	MZ148054	3720-3902	RGBT
			MZ148060	MZ148064	5862-6009	RGBT
		JF946772	MK923753	MG763895	1642-2740	RGBMCST
			JF946775	MN617853	3772-4704	RBMCST
			JF946775	MN617853	7494-7913	RGBCT
			MZ148077	NC_003462	893-1480	RBST
		JF946775	MK923753	MG763895	1642-2740	RGBMCST
			JF946772	MN617853	6672-7424	RBMC
			JF946772	OQ420750	438-892	RGBMCST
			MZ148077	NC_003462	893-1480	RBST
		MZ147998	MZ147997	MK836301	4256-6616	RGBMCST
			LC475150	MZ148006	1692-2120	RGBMCST
			MZ148071	MK836301	7000-7612	RGBMCS
			MZ147997	MZ148076	2415-3436	RGBMCST
			MZ148046	MK836301	470-860	RGBCS
			MZ148038	MK836301	8799-9205	RGBS
		MZ148048	MZ147984	MZ148053	252-5720	RGBMCST
			MZ147984	MZ148053	6962-7214	RGBMST
			MZ147984	MZ148058	6626-6961	RGBMCST
		MZ148049	MZ148070	MZ148059	906-2120	RGBMCST
			MZ148070	MZ148059	5160-5470	RGBMCS
			LM999967	MZ148054	5904-6234	RGBST
			MZ147984	MZ148063	3226-3538	RGBST
			LM999967	MZ148063	900-2404	RGMCS
		MZ147999	MZ148000	MZ148066	384-1366	RGBMCST
			OR513893	MZ148095	7550-8812	RGBMCST
			MZ148022	MZ148066	3194-3448	RGBT
			MZ148039	MZ148057	5452-5811	RGBT
			MZ148095	MZ148007	8815-9042	RGBT
			MZ148022	MZ148021	9043-9273	RGBT
			MZ148022	MZ148066	4448-4748	RGBT
		MN887352	FR694186	MZ147995	5102-6470	RGBMCST
			OR513893	MZ148095	7550-8812	RGBMCST
			MK923754	MZ148044	3900-4869	RBMCST
		MZ147986	MZ148054	KY702581	4750-6736	RGBMCST
			MZ148095	MZ148019	6853-8840	RBMCST
		MZ148043	MZ148009	MZ148061	7586-9038	RGBCST
			LC743847	MZ148009	700-6096	RGBMCST
		FR694186	NC_003462	MZ147983	2421-3478	RGBMCST
			NC_018714	MZ148081	8381-8998	RGBMCST
			LM999967	NC_003462	2131-2412	RGBMC
			MZ147984	NC_003462	3479-3806	RGBMS
			MZ147993	KF321966	6618-7508	RGBMCS
			KY798310	MZ148083	1-2122	RBMCS
		MZ148000	MZ148065	MZ148066	7288-8974	RGBMCS
			MZ148015	MZ147984	89-1027	RGBMCST
			MZ148015	MZ148026	6580-7287	RGBMCST
			MZ148066	MZ148035	1034-1866	RGBMCST
			MZ148023	MZ148020	4018-4534	RBMCST
		MZ147987	MZ147997	MK836301	4923-6616	RGBMCST
			LC475151	MZ148075	7541-8360	RGBS
		LC533839	OR513893	MZ148095	7550-8812	RGBMCST
			AB045371	MZ148034	4916-5749	RGBMCST
			AB045371	MZ148079	1-457	RGBMCT
		MZ148096	OR513893	MZ148095	7550-8812	RGBMCST
			LC743847	MZ148087	590-2963	RGBST
		MZ147994	OR513893	MZ148095	7550-8812	RGBMCST
			MZ147993	KY702580	1007-1201	RGBMT
			MZ148080	KY702580	3202-3392	RGBT
		MZ148079	OR513893	MZ148095	7550-8812	RGBMCST
			MZ148005	MZ148076	8815-9052	RGBT
		MZ148034	OR513893	MZ148095	7550-8812	RGBMCST
			MZ148079	MZ148009	8819-9256	RGBMCST
		MZ148039	OR513893	MZ148095	7550-8812	RGBMCST
			MZ148068	MZ148041	8827-9254	RGBCT
		MZ147980	OR513893	MZ148095	7550-8812	RGBMCST
			MZ148019	MZ148067	3874-6784	RGBMCST
		MZ148067	OR513893	MZ148095	7550-8812	RGBMCST
			MZ148020	MZ148042	8999-9273	RGBST
		MZ148020	OR513893	MZ148095	7550-8812	RGBMCST
			MZ148067	MZ148001	240-416	RGBT
		MZ148044	OR513893	MZ148095	7550-8812	RGBMCST
			MZ148057	MZ148058	2700-2958	RGBMCST
		MZ148057	OR513893	MZ148095	7550-8812	RGBMCST
			MZ148044	MZ148033	4629-4760	RGBT
		MZ147996	MZ147995	MZ148088	8468-8984	RGBMCST
			MZ148069	KY702581	6714-9273	RGBMCST
		MZ148016	AB045371	MZ147984	1276-2518	RGBMCST
			MZ148069	MZ148019	7840-8912	RBMCST
			MZ147976	MZ148032	1041-1270	RGBS
			MZ148042	MZ148009	7499-7781	RGBS
			AB045371	MZ147985	2892-3820	RBCST
		KJ522472	FR694186	PV014916	5384-6572	RGBCS
			MZ147992	MZ148076	4738-5344	RGBMCST
			MZ148095	MZ147992	6700-7414	RGBMCS
			MZ148063	MK239268	4306-4704	RGBMCST
			MZ147993	LC533839	3500-4305	RGBMCST
		KF915809	MZ148076	PV014920	2780-4714	RGBMCST
			MZ147990	MZ148076	5379-6654	RGBMCST
			MZ147977	PV014920	6698-7394	RGBMCST
			MZ148063	MZ148066	1-902	RGBMCST
			OR513893	MZ148077	7526- 9273	RGBMCS
		MZ148065	MZ148093	MZ148066	450-3609	RGBMCST
			MZ148015	MZ148026	6580-7287	RGBMCST
			MZ148093	MZ148066	3824-4810	RGBMCS
			MZ148093	MZ148070	6202-6579	RBCT
		MZ148056	OR513893	MZ148075	7562-8793	RGBMCST
			MZ148058	MN887352	7072-7340	RGBCT
			MZ148008	OP535342	1486-2232	RGBMCS
		MZ148084	OR513893	MZ148075	7562-8793	RGBMCST
			MZ148058	MN887352	7072-7340	RGBCT
		MZ147978	OR513893	MZ148075	7562-8793	RGBMCST
			MZ148058	MN887352	7072-7340	RGBCT
		LC743847	NC_018714	MZ148081	8381-8998	RGBMCST
			OR640151	MZ148032	6790-7854	RBCST
			MZ147993	KY702580	1774-2046	RBMCT
		MZ148013	NC_018714	MZ148081	8381-8998	RGBMCST
			MZ148011	MZ147984	2228-2603	RGBMS
			PV014917	MZ148030	4840-8048	RBMCST
		MZ148002	NC_018714	MZ148081	8381-8998	RGBMCST
			PV014917	MZ148030	4840-8048	RBMCST
		MZ147993	MZ148070	KY490039	7904-8894	RGBMCST
			KY702580	MZ147994	1202-1766	RGBMCST
			MZ147991	MZ148031	5816-6105	RBMCT
			MZ147984	OR537851	6819-7400	RBMCT
			MZ148090	KY702580	3506-6517	RGCS
			MZ147976	KY702580	2040-2470	RGBMCS
			MZ147977	MZ148023	7443-7887	RGBS
		MZ147976	MZ147991	MZ147994	6662-7549	RBMCST
			MZ147977	MZ148083	8335-9099	RGBMCST
			MZ147991	MZ148031	5816-6105	RBMCT
			MZ147991	KY702580	6106-6442	RGBT
			MZ147991	MZ147992	4666-4876	RGBT
		MZ148015	NC_018714	MZ148046	7804-9020	RGBMCS
			LC475150	MZ147984	89-1027	RGBMCS
			NC_018714	MZ147984	5014-5496	RGBMCS
		KT835289	NC_018714	OR513893	5722-6222	RGBMCT
			MZ148060	MZ148083	1489-4594	RGBMCST
			MZ148060	MZ148023	32-1486	RBMCST
		OR537851	MZ148060	MZ148083	1489-4594	RGBMCST
			MZ148060	MZ148023	32-1486	RBMCST
		NC_018714	MZ148060	MZ148083	1489-4594	RGBMCST
			MZ148060	MZ148023	32-1486	RBMCST
		MZ147990	MZ148041	MZ147980	456-1184	RGBMCST
			MZ148020	KY702581	4540-5001	RGBMCST
			MZ148066	MZ147986	8608-8858	RGBM
		MZ148076	LC475151	MZ148093	8384-8606	RGBMCS
			MZ148019	MZ148033	8609-9118	RGBCST
		MZ148050	FR694186	MN887352	6720- 7548	RGBMCST
			LM999967	NC_003462	2131-2412	RGBMC
		MZ148085	FR694186	MN887352	6720-7548	RGBMCST
			LM999967	NC_003462	2131-2412	RGBMC
			MZ148050	MZ148076	3740-3988	RGBT
		MZ147979	FR694186	MN887352	6720-7548	RGBMCST
			LM999967	NC_003462	2131-2412	RGBMC
		MZ147988	MZ148033	PV014916	1007-1410	RGBMCT
			MZ148033	MZ148034	341-795	RBCT
		MZ148012	MZ147981	MZ147984	3994-5050	RBMCST
			LM999967	MZ147984	5765-6382	RGBMCST
			MZ147981	MZ147984	3123-3744	RGBMCST
			MZ148040	MZ147984	6992-8013	RGBMCS
			MZ147981	MZ147984	1149-1377	RGBT
		MZ147997	MK836301	MZ148076	882-1317	RGBMCST
			MZ148025	MZ148076	6994-7909	RGBMCST
			MK836301	MZ147998	8929-9217	RGBT
		MZ148032	MZ148009	MZ148079	1-260	RGBST
			MZ148009	MZ148005	8902-9150	RGBT
		MZ148046	MZ148040	MZ147984	2044-2360	RGBCT
			MW561491	MZ147979	8979-9252	RGBT
		MZ148021	MZ148058	MN887352	7072-7340	RGBCT
			MZ148078	OP535342	8070-9273	RGBS
		MZ148001	MZ148028	MZ148037	7406-8380	RGBMS
			MZ148038	MZ148035	8381-8762	RBST
			MZ148000	MZ148066	5392-5534	RGBT
ASGV	Single	MK481970	MK481969	MK481964	4475-7149	RGBMCST
		MK481968	MK481969	MK481964	4475-7149	RGBMCST
		MK481965	MK481986	MK481977	4410-7149	RGBMCST
		MK481961	MK481972	MZ126539	4402-7149	RGBMCST
		MK481980	MZ126533	MK481982	1886-4394	RGBMCST
		MF616381	MZ126533	MK481976	1863-4470	RGBMCST
		MK481985	MK481978	MZ126528	1-1900	RGBMCST
		MK481982	MK481985	MK481972	4474-7149	RGBMCST
		MK481978	OQ658835	MZ126533	4451-7148	RGBMCST
		MK481972	MK481969	MK481985	4472-7149	RGBMCST
		MH108984	AY646511	ON820679	11-3195	RGBCST
		OQ658833	OQ658835	MT607622	3878-7148	RGBMCST
		MK481962	MK481976	MK599421	18-1902	RGBMCST
		JQ765412	ON820674	ON820679	20-3982	RGBMST
		KC588947	ON820674	ON820679	20-3982	RGBMST
		ON820683	ON820674	ON820679	20-3982	RGBMST
		MZ126537	KU500890	MZ126540	5419-6028	RGBMCST
		ON820682	ON820681	ON820670	1-4017	GBMCST
		OQ420749	LC475148	OQ420755	5498-6098	RGBMCST
		MK481966	MK929792	MZ126537	87-4479	RGBMCST
		ON820668	ON820670	ON820681	3946-7149	RGBMCST
		ON820669	ON820670	ON820681	3946-7149	RGBMCST
		ON820673	ON820668	ON820688	24-1554	RGBMST
		ON820688	ON820676	ON820686	2451-7149	RGBMCST
		ON820689	ON820676	ON820686	2451-7149	RGBMCST
		KX686111	MK481968	MZ126539	1-231	RGBMCST
		KU500890	MZ126535	MZ126536	5704-5984	RGBT
		ON820674	ON820681	ON820674	404-4924	RGBMCST
		KU947036	OQ718412	MK481978	1202-1982	RGBMCST
		ON820687	MH144341	AY646511	4101-6260	RBMCST
		ON820686	MH144341	AY646511	4101-6260	RBMCST
		MT607622	OQ658833	OQ658835	18-2225	RBMCST
		OQ658834	OQ658835	KJ579253	6394-7147	RGBMCST
		MZ126534	MK481980	OQ658835	5462-6039	RGBT
		MZ126538	LC143387	MK599421	21-2374	RGBMCST
		JN701424	LC143387	MK599421	21-2374	RGBMCST
		MK481991	LC143387	MK599421	21-2374	RGBMCST
		MK481987	LC143387	MK599421	21-2374	RGBMCST
		MK481988	LC143387	MK599421	21-2374	RGBMCST
		MK481976	LC143387	MK599421	21-2374	RGBMCST
		MK599422	LC143387	KX686111	243-2362	RBCST
		MZ126536	HE978837	MK481980	5628-5973	RGBST
		ON820680	KY706358	MH108982	1385-2584	RGBMCST
		OQ658835	OQ658834	KX686111	5363-6150	RGBMCST
		FJ355920	OQ718412	ON820684	1009-2580	RGBMCST
		ON820671	FJ355920	ON820685	5529-6191	RGBST
		ON820670	FJ355920	ON820685	5529-6191	RGBST
		ON820672	FJ355920	ON820685	5529-6191	RGBST
		OQ658836	FJ355920	ON820685	5529-6191	RGBST
		OQ658837	FJ355920	ON820685	5529-6191	RGBST
		OQ658829	FJ355920	ON820685	5529-6191	RGBST
		OQ658830	FJ355920	ON820685	5529-6191	RGBST
		ON820681	ON820685	FJ355920	5529-6191	RGBCST
		OR496514	LC480456	KU500890	1782-2048	RGBMT
		LC475148	LC143387	NC001749	132-2332	RGBMCST
	Multiple	MK481971	MK481964	MK481969	1-1912	RGBMCST
			MW582790	MZ126533	4410-7149	RGBMCST
		MK481989	MK481969	MK481964	4475-7149	RGBMCST
			LC143387	MK599421	21-2374	RGBMCST
		MK481967	MK481969	MK481964	4475-7149	RGBMCST
			MK481972	MK481986	1-1910	RGBMCST
		MK481963	MK481969	MK481964	4475-7149	RGBMCST
			LC143387	MK599421	21-2374	RGBMCST
		KX668488	MK481969	MK481964	4475-7149	RGBMCST
			MZ291539	KU500890	182-3843	RGBMCST
		KX686100	MZ126533	MK481982	1886-4394	RGBMCST
			MK481980	MZ126542	5619-6186	RGBMCT
		MK481979	MZ126533	MK481982	1886-4394	RGBMCST
			MK481980	MZ126542	5619-6186	RGBMCT
		MK481969	MK481972	MK481986	1-1910	RGBMCST
			MK599422	MK481976	4589-7149	RGBMCST
		MK481964	MZ126527	MK481978	4462-7140	RGBMCST
			MW592375	MK481970	1-438	RGBMCST
		OQ658832	OQ658833	OQ658829	1-1820	RGBMCST
			OQ658835	MT607622	3878-7148	RGBMCST
		MK481960	MZ126538	MK481974	4464-7146	RGBMCST
			LC143387	MK599421	21-2374	RGBMCST
		OQ658831	MT607622	OQ658829	1-1796	RGBMCST
			MT607622	OQ658835	1197-2242	RGBMCST
		JQ308181	MZ126538	OQ658835	3186-4364	RGBMCST
			LC143387	MK599421	21-2374	RGBMCST
		MK481973	MK481990	MK929791	3228-4390	RGBMCST
			MW592374	MK481990	1-1928	RGBMCST
		MK481990	OQ420749	MW592374	4580-7149	RGBMCST
			OQ658834	OQ658833	1397-3877	RBMCST
		ON820685	ON820674	ON820679	20-3982	RGBMST
			ON820675	ON820683	5198-6215	RGBMCST
		KU605672	MZ126535	KU198289	4739-5526	RGBMCST
			MZ126537	KU198289	4741-7084	RGBMCST
			MK481968	MK481961	1978-3110	RBMCST
		KJ579253	MZ126537	OQ658835	15-1808	RGBMCST
			MZ126542	OQ658834	4444-6393	RGBMCST
		MK481983	MK929792	MZ126537	87-4479	RGBMCST
			FJ355920	ON820685	5529-6191	RGBST
		LT160740	MK481964	MZ126528	3782-4118	RGBMCST
			JX080201	MK481980	5520-6190	RGBMCT
		MH108982	FJ355920	LT160740	5532-6176	RGBMCT
			OQ718412	ON820684	1009-2580	RGBMCST
		ON820677	ON820681	ON820674	404-4924	RGBMCST
			ON820680	ON820668	450-2615	BMST
		ON820676	ON820681	ON820674	404-4924	RGBMCST
			ON820680	ON820668	450-2615	BMST
		MN786531	LC143387	MK599421	21-2374	RGBMCST
			MK481962	OR496517	5708-6198	RGBT
ApMV	Single	KY883318	NC_003464	MZ451020	2503-2660	RGBMCST
		HE571162	OR734975	NC_003464	1309-2086	RGBMCST
	Multiple	KY883319	NC_003465	KY883334	1187-2504	RGBMCST
		KY833319	KY883334	PV056546	1856-2045	GBMCT
